# Supplementary material for: The Oxytocin Receptor in Spermatozoa May Originate From Both Spermatogenesis and Epididymal Maturation, and Regulates Capacitation
Source: Andrology. 2025 Sep 27;14(3):747–65. doi: 10.1111/andr.70123 (PMC12917578; doi:10.1111/andr.70123)
Supplement: Supplementary file 3 — Supporting Information [file ANDR-14-747-s001.xlsx]

## Sheet: Intensidad
		Sperm Mean FITC-A
			R1		R2		R3		R4		R5
			Sperm Mean FITC-A	VS TCM	Sperm Mean FITC-A	VS TCM		VS TCM		VS TCM		VS TCM	Promedio
		TBM-0h	64213.1	0.827912	66182.2	0.821418	69511.2	0.709592	42382.8	0.997425	18877.7	0.997425	0.870754
		TCM-0H	77560.2	1	80570.8	1	97959.4	1	42492.2	1	26923.6	1	1
		OXI-0H	81982	1.05701	86072.4	1.06828	88749.4	0.905981	38289.1	0.901085	24802.1	0.901085	0.966689
		CARB-0H	83183.5	1.0725	80805.5	1.00291	91110.4	0.930083	54492.4	1.28241	27724.4	1.28241	1.11406
		L371-0H	70762.8	0.912358	81586.2	1.0126	90040	0.919156	51588	1.21406	27229.2	1.21406	1.05445
		OXI-L371-0H	84164.1	1.08514	92523.6	1.14835	100223	1.02311	54798.6	1.28962	37820.2	1.28962	1.16717
		CARB-L371-0H	80437	1.03709	88135.2	1.09389	102031	1.04156	62589.8	1.47297	40382.2	1.47297	1.2237
		TBM-60	83625.6	0.677113	76295.4	0.559462	83100.9	0.592973	26055.2	0.853292	31155.6	0.853292	0.707227
		TCM-60	123503	1	136373	1	140143	1	30534.9	1	39935	1	1
		OXI-60	122947	0.995494	149639	1.09728	134376	0.958854	30191.5	0.988754	38567.8	0.988754	1.00583
		CARB-60	135558	1.09761	149798	1.09844	133952	0.955823	30576.7	1.00137	45574.3	1.00137	1.03092
		L371-60	124058	1.00449	143788	1.05437	130961	0.934485	33432.2	1.09488	45450.1	1.09488	1.03662
		OXI-L371-60	130536	1.05695	150490	1.10352	144822	1.03339	33886.9	1.10978	50697.2	1.10978	1.08268
		CARB-L371-60	119992	0.971567	148577	1.08949	146616	1.04619	41470.7	1.35814	54125.1	1.35814	1.16471
		TBM-120	#DIV/0!	#DIV/0!	84725.3	0.624081	98731.1	0.684116	22872.1	0.905492	54001.7	0.905492	0.779795
		TCM-120	#DIV/0!	#DIV/0!	135760	1	144319	1	25259.3	1	71371.7	1	1
		OXI-120	#DIV/0!	#DIV/0!	129629	0.954837	145110	1.00548	27407.6	1.08505	81086	1.08505	1.0326
		CARB-120	#DIV/0!	#DIV/0!	130157	0.958726	143135	0.991793	31077.1	1.23032	90878.4	1.23032	1.10279
		L371-120	#DIV/0!	#DIV/0!	143643	1.05806	154119	1.0679	31086.1	1.23068	91966.8	1.23068	1.14683
		OXI-L371-120	#DIV/0!	#DIV/0!	141760	1.04419	148861	1.03147	31102.4	1.23132	95353.5	1.23132	1.13458
		CARB-L371-120	#DIV/0!	#DIV/0!	148042	1.09047	149813	1.03806	36602.7	1.44908	114124	1.44908	1.25667
		TBM-130	38973	0.339342	13173.4	0.353266	11244.1	0.355396	23603.1	0.744739	64630.8	0.744739	0.507497
		TCM-130	114849	1	37290.3	1	31638.4	1	31693.1	1	94364.6	1	1
		OXI-130	97637.4	0.850139	37462.7	1.00462	30794.9	0.973342	32109.1	1.01313	99244.8	1.01313	0.970871
		CARB-130	105764	0.920901	40697.2	1.09136	31939.5	1.00952	28731.9	0.906566	100730	0.906566	0.966983
		L371-130	126755	1.10367	44423.7	1.19129	37155.4	1.17438	33780.8	1.06587	106852	1.06587	1.12022
		OXI-L371-130	115265	1.00362	45157.1	1.21096	34778.8	1.09926	33254	1.04925	105235	1.04925	1.08247
		CARB-L371-130	105210	0.916074	46510	1.24724	35526.8	1.1229	44683.6	1.40988	116826	1.40988	1.2212
		TBM-180	54318.8	0.420383	28136	0.26412	13102.2	0.320018	9448.3	0.679841	34022.4	0.679841	0.472841
		TCM-180	129213	1	106527	1	40942.2	1	13897.8	1	34383.7	1	1
		OXI-180	124990	0.967323	114519	1.07502	37827.1	0.923914	14930.8	1.07433	34561.6	1.07433	1.02298
		CARB-180	128414	0.993816	115159	1.08103	32058.7	0.783022	13947.2	1.00355	41061.3	1.00355	0.972996
		L371-180	143425	1.10999	113814	1.06841	42945.6	1.04893	14533.7	1.04576	44700.6	1.04576	1.06377
		OXI-L371-180	149019	1.15328	121709	1.14251	37597	0.918293	16644	1.1976	43769	1.1976	1.12186			0	60	120	130	180
		CARB-L371-180	142659	1.10407	108195	1.01566	34122.1	0.83342	15936.5	1.14669	44258.4	1.14669	1.04931
			VIVOS SOLO 13%		VIVOS SOLO 10%
		LIVE Mean FITC-A
			R1		R2		R3		R4
			LIVE Mean FITC-A	VS TCM	LIVE Mean FITC-A	VS TCM		VS TCM		VS TCM		VS TCM	Promedio
		TBM-0h	64092.6	0.872998	59968.8	0.958387	50600.4	0.754551	40555.1	1.06438	15905.2	0.868709	0.903804
		TCM-0H	73416.6	1	62572.7	1	67060.3	1	38102.2	1	18309	1	1
		OXI-0H	77109.4	1.0503	67211.6	1.07414	62021.2	0.924858	36873.4	0.96775	17244.5	0.941859	0.991781
		CARB-0H	76979.4	1.04853	63200.8	1.01004	62945.9	0.938646	44502	1.16796	18370	1.00333	1.0337
		L371-0H	66810.3	0.910016	65389.1	1.04501	55345.4	0.825308	41118	1.07915	19028	1.03927	0.979751
		OXI-L371-0H	78349.2	1.06719	70894.9	1.133	63215.6	0.942667	44349.7	1.16397	23932.6	1.30715	1.12279
		CARB-L371-0H	77182.6	1.0513	71102.1	1.13631	61878.9	0.922734	49779.2	1.30647	25430.1	1.38894	1.16115
		TBM-60	56483.5	0.874903	79814.2	1.02064	57276.3	0.733853	31003.6	1.10783	26522	0.949894	0.937425
		TCM-60	64559.8	1	78200.1	1	78048.8	1	27985.8	1	27921	1	1
		OXI-60	66456.7	1.02938	83366.6	1.06607	62706.4	0.803427	28901.2	1.03271	27976.8	1.002	0.986717
		CARB-60	67478.8	1.04521	78955.6	1.00966	72813.4	0.932921	30828.8	1.10159	31648.1	1.13349	1.04457
		L371-60	66448	1.02925	82637.8	1.05675	67240.5	0.86152	28398.2	1.01474	30769.4	1.10202	1.01285
		OXI-L371-60	72349.7	1.12066	84795.5	1.08434	81621.8	1.04578	26534.3	0.948134	34421.2	1.23281	1.08634
		CARB-L371-60	81666.1	1.26497	75044.2	0.959643	83799.7	1.07368	32649.9	1.16666	35081.1	1.25644	1.14428
		TBM-120	#DIV/0!	#DIV/0!	68491.2	0.840245	56541.8	0.706983	28436	0.914567	42813.3	0.898507	0.840075
		TCM-120	#DIV/0!	#DIV/0!	81513.4	1	79976.3	1	31092.3	1	47649.4	1	1
		OXI-120	#DIV/0!	#DIV/0!	79758.7	0.978473	69861.1	0.873523	27949.4	0.898917	48185.9	1.01126	0.940543
		CARB-120	#DIV/0!	#DIV/0!	88123.8	1.0811	79986.5	1.00013	34941.2	1.12379	55149.8	1.15741	1.09061
		L371-120	#DIV/0!	#DIV/0!	87735.6	1.07633	86654.6	1.0835	29900.4	0.961666	53109.6	1.11459	1.05902
		OXI-L371-120	#DIV/0!	#DIV/0!	90529.2	1.11061	72516.4	0.906723	31700.8	1.01957	57566.2	1.20812	1.06125
		CARB-L371-120	#DIV/0!	#DIV/0!	88325.6	1.08357	78057	0.976002	35211.4	1.13248	70267.6	1.47468	1.16668
		TBM-130	53036	0.590118	59327.9	1.22266	30431.3	0.664656	21742.8	0.555251	70554.8	1.13937	0.834412
		TCM-130	89873.6	1	48523.7	1	45785.1	1	39158.5	1	61924.2	1	1
		OXI-130	72538.2	0.807114	46537.1	0.95906	48038.6	1.04922	37112.8	0.947758	60154.4	0.97142	0.946914
		CARB-130	81296.2	0.904562	47440.1	0.977671	56556.6	1.23526	37775.6	0.964685	60713.3	0.980445	1.01252
		L371-130	86629	0.963898	47941.1	0.987996	46815	1.02249	37363	0.954148	58802.2	0.949584	0.975624
		OXI-L371-130	83655.9	0.930817	51826.1	1.06806	53854.8	1.17625	41833.6	1.06831	60248.7	0.972943	1.04328
		CARB-L371-130	75990.1	0.845522	54374.4	1.12057	60951.8	1.33126	47475.4	1.21239	67679.3	1.09294	1.12054
		TBM-180	86179.2	0.82781	85376.9	1.00001	39214.3	0.571227	9981.6	0.605011	31582.6	1.1338	0.827571
		TCM-180	104105	1	85376.4	1	68649.2	1	16498.2	1	27855.5	1	1
		OXI-180	98051.8	0.941855	94803.3	1.11042	64220.6	0.935489	20733.9	1.25674	29426.7	1.05641	1.06018
		CARB-180	104784	1.00653	86202.9	1.00968	54468.7	0.793435	18652.4	1.13057	34584.5	1.24157	1.03636
		L371-180	101651	0.976431	92144.5	1.07927	60954.7	0.887915	18104.3	1.09735	36431.3	1.30787	1.06977
		OXI-L371-180	108452	1.04175	83919.4	0.982934	61992	0.903026	20962.4	1.27059	34596.2	1.24199	1.08806
		CARB-L371-180	110004	1.05666	87438.7	1.02416	64968.6	0.946385	19704.8	1.19436	36155.6	1.29797	1.10391
		DEAD Mean FITC-A
			R1		R2		R3		R4		R5
			DEAD Mean FITC-A	VS TCM	DEAD Mean FITC-A	VS TCM		VS TCM		VS TCM		VS TCM	Promedio
		TBM-0h	67632.3	0.699763	76091.8	0.719971	90767.3	0.68969	45219.3	1.00277	21903.3	0.657713	0.753981
		TCM-0H	96650.4	1	105687	1	131606	1	45094.4	1	33302.2	1	1
		OXI-0H	107224	1.10941	111515	1.05514	117892	0.895796	39637	0.878978	34160.1	1.02576	0.993017
		CARB-0H	112629	1.16533	103976	0.983807	115909	0.880729	61570.7	1.36537	36772.8	1.10422	1.09989
		L371-0H	93082.4	0.963083	100742	0.953213	128076	0.973178	60627.1	1.34445	36439	1.09419	1.06562
		OXI-L371-0H	114835	1.18815	115672	1.09448	133963	1.01791	60524.9	1.34218	44770.9	1.34438	1.19742
		CARB-L371-0H	96010.1	0.993375	105639	0.999539	137926	1.04803	72926.6	1.6172	53241.8	1.59875	1.25138
		TBM-60	114941	0.768097	74660.9	0.50488	90863.6	0.597306	20413.6	0.641366	33804	0.741056	0.650541
		TCM-60	149644	1	147879	1	152122	1	31828.3	1	45616	1	1
		OXI-60	148645	0.993324	162830	1.10111	151794	0.99784	30905.8	0.971016	45476.7	0.996946	1.01205
		CARB-60	162505	1.08594	162847	1.10122	146060	0.960149	30478.1	0.957579	51026.4	1.11861	1.0447
		L371-60	144875	0.968126	153669	1.03915	145856	0.958808	36891.3	1.15907	54283.4	1.19001	1.06303
		OXI-L371-60	145953	0.975334	161206	1.09012	154066	1.01277	37252.3	1.17041	56259.4	1.23333	1.09639
		CARB-L371-60	129058	0.862435	158129	1.06932	155044	1.0192	47010.8	1.47701	63147.8	1.38433	1.16246
		TBM-120	#DIV/0!	#DIV/0!	93260.1	0.642932	114875	0.756515	17853.4	0.789575	60457.9	0.729613	0.729659
		TCM-120	#DIV/0!	#DIV/0!	145054	1	151847	1	22611.4	1	82863	1	1
		OXI-120	#DIV/0!	#DIV/0!	137281	0.946409	153886	1.01343	27114.8	1.19917	101146	1.22064	1.09491
		CARB-120	#DIV/0!	#DIV/0!	136679	0.942261	151648	0.99869	29214.5	1.29203	104461	1.26065	1.12341
		L371-120	#DIV/0!	#DIV/0!	151544	1.04474	160867	1.0594	31744.3	1.40391	109334	1.31945	1.20687
		OXI-L371-120	#DIV/0!	#DIV/0!	147636	1.0178	156137	1.02825	30854.3	1.36455	110696	1.33589	1.18662
		CARB-L371-120	#DIV/0!	#DIV/0!	154555	1.0655	156778	1.03247	37344.8	1.65159	130465	1.57447	1.33101
		TBM-130	37743.4	0.318894	12518.5	0.343272	10976.8	0.360256	24868.1	0.848599	64407.4	0.616963	0.497597
		TCM-130	118357	1	36468.2	1	30469.6	1	29304.9	1	104394	1	1
		OXI-130	101395	0.856682	36670.9	1.00556	29479.1	0.967492	30631.9	1.04528	114538	1.09716	0.994436
		CARB-130	109465	0.924867	40047.2	1.09814	30306.8	0.994657	26626.4	0.908599	109824	1.05201	0.995654
		L371-130	132741	1.12153	43996.9	1.20645	36303.2	1.19146	32761.3	1.11795	119515	1.14484	1.15644
		OXI-L371-130	119809	1.01227	44458.3	1.2191	33330.9	1.09391	31379.1	1.07078	116191	1.113	1.10181
		CARB-L371-130	109582	0.925858	45491.2	1.24742	33892.1	1.11233	43809.8	1.49497	134810	1.29135	1.21438
		TBM-180	52313.8	0.393335	27784.5	0.25738	12807.2	0.329962	9285.3	0.709202	34094.6	0.920491	0.522074
		TCM-180	133001	1	107952	1	38814.3	1	13092.6	1	37039.6	1	1
		OXI-180	129245	0.971761	115755	1.07229	35787.7	0.922024	13271.8	1.01369	35848.6	0.967845	0.989521
		CARB-180	131976	0.992296	116851	1.08244	30070.8	0.774734	12738.1	0.972924	42723.5	1.15345	0.99517
		L371-180	150252	1.12971	115432	1.06929	41243.9	1.0626	13676.3	1.04458	46952.2	1.26762	1.11476
		OXI-L371-180	155236	1.16718	124624	1.15444	35278.4	0.908901	15585.7	1.19042	45993.3	1.24173	1.13254
		CARB-L371-180	147669	1.11029	109459	1.01396	31732.2	0.81754	14838.1	1.13332	46439.3	1.25377	1.06578
		Sperm GeoMean FITC-A
			R1		R2		R3		R4		R5
			Sperm GeoMean FITC-A	VS TCM	Sperm GeoMean FITC-A	VS TCM		VS TCM		VS TCM		VS TCM	Promedio
		TBM-0h	50793.2	0.867711	49261.7	0.900222	50002.1	0.816006	27885.1	0.832707	16707.8	0.81185	0.845699
		TCM-0H	58537	1	54721.8	1	61276.6	1	33487.3	1	20579.9	1	1
		OXI-0H	61891.4	1.0573	56216.5	1.02732	55878.2	0.911901	29501.5	0.880976	19051.7	0.925743	0.960648
		CARB-0H	62732.7	1.07168	54566.9	0.997171	57104.4	0.931913	41856.7	1.24993	20812.6	1.01131	1.0524
		L371-0H	54690.4	0.934289	54978.5	1.00469	58073.2	0.947721	40534.9	1.21046	20621.6	1.00203	1.01984
		OXI-L371-0H	63709.5	1.08836	60186.9	1.09987	62473	1.01952	41994.4	1.25404	27219.3	1.32262	1.15688
		CARB-L371-0H	58807.4	1.00462	58822.1	1.07493	63707	1.03966	47805.6	1.42757	29816.7	1.44883	1.19912
		TBM-60	45648.1	0.642073	53106.8	0.583929	59537.9	0.614255	18830.9	0.754588	27627.5	0.825759	0.684121
		TCM-60	71094.8	1	90947.4	1	96926.9	1	24955.2	1	33457.1	1	1
		OXI-60	74754.5	1.05148	102690	1.12911	91865.9	0.947786	25253.7	1.01196	32792.9	0.980148	1.0241
		CARB-60	81807.5	1.15068	101706	1.1183	90345.9	0.932104	24712.5	0.990275	38577.2	1.15303	1.06888
		L371-60	72072.7	1.01376	100177	1.10148	89038.2	0.918612	26700	1.06992	37610.5	1.12414	1.04558
		OXI-L371-60	81154.4	1.1415	105773	1.16301	99601.4	1.02759	26421.4	1.05875	42694.2	1.27609	1.13339
		CARB-L371-60	69850.1	0.982493	105944	1.16489	103417	1.06696	32450.4	1.30035	44729.7	1.33693	1.17032
		TBM-120	#DIV/0!	#DIV/0!	63560.3	0.619054	73569.9	0.678967	13972.1	0.743055	46411.4	0.811539	0.713153
		TCM-120	#DIV/0!	#DIV/0!	102673	1	108356	1	18803.6	1	57189.4	1	1
		OXI-120	#DIV/0!	#DIV/0!	99104.6	0.965242	108032	0.997014	20550.3	1.09289	63180.9	1.10477	1.03998
		CARB-120	#DIV/0!	#DIV/0!	98470.5	0.959066	106891	0.986482	22366	1.18945	72161.9	1.26181	1.0992
		L371-120	#DIV/0!	#DIV/0!	109218	1.06374	117713	1.08636	23005.6	1.22347	72874.1	1.27426	1.16196
		OXI-L371-120	#DIV/0!	#DIV/0!	110121	1.07253	113509	1.04756	23175.6	1.23251	73466.7	1.28462	1.15931
		CARB-L371-120	#DIV/0!	#DIV/0!	115582	1.12572	116811	1.07803	26507.1	1.40968	88793.5	1.55262	1.29152
		TBM-130	29715.3	0.380846	10836.6	0.393466	9110.05	0.415309	18563	0.771866	54916.7	0.744456	0.541189
		TCM-130	78024.4	1	27541.5	1	21935.6	1	24049.5	1	73767.6	1	1
		OXI-130	61122.6	0.783377	27419.3	0.995565	22193	1.01173	24817.4	1.03193	76991.3	1.0437	0.973261
		CARB-130	72197.1	0.925314	29469.8	1.07002	22407.7	1.02152	21998	0.914697	77651.8	1.05265	0.996841
		L371-130	87732.3	1.12442	32594.2	1.18346	27824.8	1.26848	26293.4	1.0933	82035.7	1.11208	1.15635
		OXI-L371-130	77392.9	0.991906	32822.7	1.19175	24946.9	1.13728	25244.6	1.04969	81853.2	1.10961	1.09605
		CARB-L371-130	68468.5	0.877526	33791.9	1.22695	24543.4	1.11888	33022.9	1.37312	89782.5	1.2171	1.16272
		TBM-180	44359.3	0.471087	23312.2	0.279751	10340.1	0.374373	8617.5	0.744184	31204.9	1.03499	0.580877
		TCM-180	94163.9	1	83331.7	1	27619.9	1	11579.8	1	30150	1	1
		OXI-180	94284.9	1.00128	93503.8	1.12207	27350.9	0.990261	12472.1	1.07706	30459.6	1.01027	1.04019
		CARB-180	100578	1.06811	93866.3	1.12642	22880.6	0.82841	11681.6	1.00879	35850	1.18905	1.04416
		L371-180	107269	1.13917	91053.1	1.09266	31727.1	1.1487	12171	1.05105	38102	1.26375	1.13907
		OXI-L371-180	112938	1.19938	96133.6	1.15363	26009.5	0.941694	14082.4	1.21612	37618.3	1.2477	1.1517
		CARB-L371-180	110182	1.17011	88973.9	1.06771	24337.1	0.881144	13366.5	1.15429	37635.1	1.24826	1.1043
		LIVE GeoMean FITC-A
			R1		R2		R3		R4		R5
			LIVE GeoMean FITC-A	VS TCM	LIVE GeoMean FITC-A	VS TCM		VS TCM		VS TCM		VS TCM	Promedio
		TBM-0h	51464.8	0.897712	50369.9	0.981997	44284.9	0.895263	28846.1	0.964453	15029.2	0.948502	0.937585
		TCM-0H	57328.9	1	51293.4	1	49465.8	1	29909.3	1	15845.2	1	1
		OXI-0H	60049.2	1.04745	52086.9	1.01547	46781.3	0.94573	28854.3	0.964727	15502	0.97834	0.990344
		CARB-0H	60601.1	1.05708	51090.6	0.996045	46195.8	0.933893	34421.5	1.15086	16326.6	1.03038	1.03365
		L371-0H	53392.8	0.931341	52098.4	1.0157	46443.8	0.938906	34088.5	1.13973	16645	1.05048	1.01523
		OXI-L371-0H	61412	1.07122	55615.3	1.08426	48346.4	0.97737	34476.1	1.15269	19435.9	1.22661	1.10243
		CARB-L371-0H	57694.6	1.00638	56622.2	1.10389	49060.9	0.991815	39790.7	1.33038	21961.8	1.38602	1.1637
		TBM-60	41957.9	0.857552	63169.2	1.05785	46296.6	0.92088	20409	0.898541	24637	0.971494	0.941263
		TCM-60	48927.6	1	59714.8	1	50274.2	1	22713.5	1	25359.9	1	1
		OXI-60	50466.9	1.03146	61688	1.03304	46450.8	0.923947	23362.9	1.02859	25643.4	1.01118	1.00564
		CARB-60	49786.1	1.01755	59975.1	1.00436	50010.7	0.994758	22925.1	1.00932	28533.8	1.12515	1.03023
		L371-60	48983.1	1.00113	62452.4	1.04585	48806.7	0.970809	22878.8	1.00728	27549.3	1.08633	1.02228
		OXI-L371-60	51394.7	1.05042	64707.8	1.08361	51553.8	1.02545	20252.7	0.891659	30534.1	1.20403	1.05104
		CARB-L371-60	55132.6	1.12682	58817.8	0.984979	53725.1	1.06864	26109.7	1.14952	31373.3	1.23712	1.11342
		TBM-120	#DIV/0!	#DIV/0!	58194.6	0.980426	49609.8	0.935274	14832.9	0.743187	38059.3	0.960919	0.904951
		TCM-120	#DIV/0!	#DIV/0!	59356.4	1	53043	1	19958.5	1	39607.2	1	1
		OXI-120	#DIV/0!	#DIV/0!	58850.1	0.99147	49069.2	0.925083	19835.3	0.993827	41256.6	1.04164	0.988006
		CARB-120	#DIV/0!	#DIV/0!	60584.9	1.0207	54045.6	1.0189	21606	1.08255	46477.8	1.17347	1.0739
		L371-120	#DIV/0!	#DIV/0!	60198.6	1.01419	55059.8	1.03802	20588.2	1.03155	45595.3	1.15119	1.05874
		OXI-L371-120	#DIV/0!	#DIV/0!	63367.7	1.06758	52325.4	0.986472	21308.5	1.06764	49054.9	1.23853	1.09006
		CARB-L371-120	#DIV/0!	#DIV/0!	63551.4	1.07067	56121.2	1.05803	22547.5	1.12972	55537.9	1.40222	1.16516
		TBM-130	42005.6	0.651136	25439.7	0.779555	10778.3	0.382361	18282.8	0.716004	44891.5	0.891995	0.68421
		TCM-130	64511.3	1	32633.5	1	28188.8	1	25534.5	1	50327.1	1	1
		OXI-130	53270.8	0.82576	30946.5	0.948303	27678.7	0.981904	26150.8	1.02414	49691.7	0.987375	0.953496
		CARB-130	58512.3	0.907009	32763.7	1.00399	29403.6	1.0431	25641.4	1.00419	50587.7	1.00518	0.992691
		L371-130	65089.9	1.00897	32592.5	0.998744	28246.8	1.00206	27907.5	1.09293	51241.9	1.01818	1.02418
		OXI-L371-130	61947.6	0.960259	33281.6	1.01986	29419.8	1.04367	28024.6	1.09752	51156.2	1.01647	1.02756
		CARB-L371-130	57745.1	0.895115	34103.3	1.04504	31402.1	1.11399	32439.9	1.27043	55658.6	1.10594	1.0861
		TBM-180	64186	0.801243	32789.8	0.505668	12300.5	0.332147	8526.9	0.649431	25847.3	1.01779	0.661257
		TCM-180	80108	1	64844.6	1	37033.3	1	13129.8	1	25395.4	1	1
		OXI-180	81313.5	1.01505	73703	1.13661	35992.7	0.971901	14865.1	1.13216	26830.2	1.0565	1.06244
		CARB-180	83434.4	1.04152	66010.2	1.01798	31245.1	0.843703	13496.6	1.02794	31466.2	1.23905	1.03404
		L371-180	83104.1	1.0374	70365.1	1.08513	35788.2	0.966379	13818.4	1.05245	32844.3	1.29332	1.08694
		OXI-L371-180	87553.1	1.09294	63921.1	0.985758	34578.7	0.933719	16676.8	1.27015	31542.9	1.24207	1.10493
		CARB-L371-180	88767.2	1.10809	68399.4	1.05482	35015.2	0.945504	15131	1.15242	32313.6	1.27242	1.10665
		DEAD GeoMean FITC-A
			R1		R2		R3		R4		R5
			DEAD GeoMean FITC-A	VS TCM	DEAD GeoMean FITC-A	VS TCM		VS TCM		VS TCM		VS TCM	Promedio
		TBM-0h	51137.9	0.792742	47540.9	0.793468	57312.4	0.740581	26456.7	0.738867	18609	0.745084	0.762149
		TCM-0H	64507.6	1	59915.3	1	77388.4	1	35807.1	1	24975.7	1	1
		OXI-0H	72337.4	1.12138	62465.2	1.04256	67845.7	0.87669	30131.1	0.841484	24593	0.984677	0.973358
		CARB-0H	74003.6	1.14721	59533.1	0.993622	69047	0.892213	48077.5	1.34268	26321.5	1.05388	1.08592
		L371-0H	62720.6	0.972298	58638.5	0.97869	74221	0.959071	47072.6	1.31462	26230.2	1.05023	1.05498
		OXI-L371-0H	77427.2	1.20028	65497.9	1.09317	78843.9	1.01881	46788.9	1.30669	32217	1.28993	1.18178
		CARB-L371-0H	64440.4	0.998958	61241.8	1.02214	80508.9	1.04032	55435.5	1.54817	38785.3	1.55292	1.2325
		TBM-60	50270.4	0.59908	49499.8	0.50065	64215.6	0.585635	17180	0.656329	29497.1	0.773368	0.623012
		TCM-60	83912.6	1	98871.1	1	109651	1	26175.9	1	38141.1	1	1
		OXI-60	89383.4	1.0652	113670	1.14968	108244	0.987167	26365.5	1.00724	38499.2	1.00939	1.04374
		CARB-60	99609.9	1.18707	112106	1.13386	101483	0.925509	25448.7	0.972219	43411.6	1.13818	1.07137
		L371-60	82948.5	0.98851	108118	1.09353	102251	0.932514	29689.6	1.13423	45358.5	1.18923	1.0676
		OXI-L371-60	91622	1.09187	114599	1.15908	109580	0.999351	29840.7	1.14001	47876.4	1.25524	1.12911
		CARB-L371-60	73904.8	0.880735	114408	1.15714	112920	1.02982	37198	1.42108	52914.5	1.38734	1.17522
		TBM-120	#DIV/0!	#DIV/0!	66580.7	0.590393	85619.8	0.726796	13238.7	0.723363	52041	0.761635	0.700547
		TCM-120	#DIV/0!	#DIV/0!	112773	1	117804	1	18301.6	1	68328	1	1
		OXI-120	#DIV/0!	#DIV/0!	107351	0.95192	118452	1.0055	20947.4	1.14457	81930.1	1.19907	1.07527
		CARB-120	#DIV/0!	#DIV/0!	106136	0.941143	117189	0.994777	22741.9	1.24262	85298.9	1.24837	1.10673
		L371-120	#DIV/0!	#DIV/0!	118831	1.05371	127022	1.07824	24468	1.33693	89865.8	1.31521	1.19603
		OXI-L371-120	#DIV/0!	#DIV/0!	117375	1.0408	122216	1.03745	23996.8	1.31119	86558.3	1.26681	1.16406
		CARB-L371-120	#DIV/0!	#DIV/0!	123391	1.09415	125444	1.06485	28896.1	1.57888	105758	1.54779	1.32142
		TBM-130	28829.9	0.359758	10706.5	0.39371	9091.8	0.423136	18756	0.794982	55335.9	0.666499	0.527617
		TCM-130	80136.9	1	27193.9	1	21486.7	1	23593	1	83024.7	1	1
		OXI-130	62470.2	0.779542	27139.1	0.997983	21820.8	1.01555	24436.9	1.03577	91376.5	1.10059	0.985887
		CARB-130	74555.5	0.930351	29169.9	1.07266	22004.7	1.02411	21227	0.899716	85593.8	1.03094	0.991556
		L371-130	91732.4	1.14469	32604.5	1.19896	27792.3	1.29347	25851.3	1.09572	92868	1.11856	1.17028
		OXI-L371-130	79900.4	0.997048	32770.8	1.20508	24639.6	1.14674	24674.7	1.04585	91780.5	1.10546	1.10003
		CARB-L371-130	70266.2	0.876826	33765.3	1.24165	24161	1.12446	33207.5	1.40751	106950	1.28817	1.18772
		TBM-180	43340.2	0.449167	23263.6	0.274502	10324.5	0.382334	8645.4	0.776215	31379.4	0.970591	0.570562
		TCM-180	96490.4	1	84748.4	1	27003.8	1	11137.9	1	32330.2	1	1
		OXI-180	96508	1.00018	94889.5	1.11966	26780.3	0.991723	11861.8	1.06499	31443.8	0.972583	1.02983
		CARB-180	103448	1.07211	95815.8	1.13059	22256.8	0.824208	11256.1	1.01061	37070.3	1.14662	1.03683
		L371-180	111846	1.15914	92841.7	1.0955	31365.2	1.16151	11805.6	1.05995	39674.1	1.22715	1.14065
		OXI-L371-180	117450	1.21721	99211.2	1.17066	25304.2	0.937061	13510.8	1.21305	39259.9	1.21434	1.15046
		CARB-L371-180	113927	1.18071	90412.3	1.06683	23665.7	0.876382	12892	1.15749	39211.4	1.21284	1.09885

## Sheet: Hoja1
	Fluo4 fluorescence intensity (GeoMean)
	R1			R2			R3			R4			R5
	Ctrl-0H	58537		Ctrl-0H	54721.75		Ctrl-0H	61276.6		Ctrl-0H	33487.3		Ctrl-0H	20579.9
	OXI-0H	61891.35		OXI-0H	56216.5		OXI-0H	55878.2		OXI-0H	29501.5		OXI-0H	19051.7
	CARB-0H	62732.65		CARB-0H	54566.95		CARB-0H	57104.45		CARB-0H	41856.7		CARB-0H	20812.6
	L371-0H	54690.45		L371-0H	54978.5		L371-0H	58073.15		L371-0H	40534.9		L371-0H	20621.6
	OXI-L371-0H	63709.45		OXI-L371-0H	60186.9		OXI-L371-0H	62473		OXI-L371-0H	41994.4		OXI-L371-0H	27219.3
	CARB-L371-0H	58807.4		CARB-L371-0H	58822.15		CARB-L371-0H	63706.95		CARB-L371-0H	47805.6		CARB-L371-0H	29816.7
	Ctrl-60	71094.75		Ctrl-60	90947.35		Ctrl-60	96926.85		Ctrl-60	24955.2		Ctrl-60	33457.1
	OXI-60	74754.45		OXI-60	102689.65		OXI-60	91865.9		OXI-60	25253.7		OXI-60	32792.9
	CARB-60	81807.5		CARB-60	101706.25		CARB-60	90345.95		CARB-60	24712.5		CARB-60	38577.2
	L371-60	72072.7		L371-60	100176.95		L371-60	89038.2		L371-60	26700		L371-60	37610.5
	OXI-L371-60	81154.35		OXI-L371-60	105772.75		OXI-L371-60	99601.35		OXI-L371-60	26421.4		OXI-L371-60	42694.2
	CARB-L371-60	69850.1		CARB-L371-60	105943.75		CARB-L371-60	103417.2		CARB-L371-60	32450.4		CARB-L371-60	44729.7
	Ctrl-120	105632.9		Ctrl-120	102673.35		Ctrl-120	108355.7		Ctrl-120	18803.6		Ctrl-120	57189.4
	OXI-120	110505.7		OXI-120	99104.65		OXI-120	108032.1		OXI-120	20550.3		OXI-120	63180.9
	CARB-120	102478.3		CARB-120	98470.55		CARB-120	106890.95		CARB-120	22366		CARB-120	72161.9
	L371-120	120204.0		L371-120	109218.1		L371-120	117713.05		L371-120	23005.6		L371-120	72874.1
	OXI-L371-120	115310.5		OXI-L371-120	110120.7		OXI-L371-120	113509.05		OXI-L371-120	23175.6		OXI-L371-120	73466.7
	CARB-L371-120	119352.6		CARB-L371-120	115581.85		CARB-L371-120	116811.2		CARB-L371-120	26507.1		CARB-L371-120	88793.5
	Ctrl-130	78024.45		Ctrl-130	27541.5		Ctrl-130	21935.6		Ctrl-130	24049.5		Ctrl-130	73767.6
	OXI-130	61122.55		OXI-130	27419.35		OXI-130	22193		OXI-130	24817.4		OXI-130	76991.3
	CARB-130	72197.1		CARB-130	29469.85		CARB-130	22407.7		CARB-130	21998		CARB-130	77651.8
	L371-130	87732.3		L371-130	32594.2		L371-130	27824.8		L371-130	26293.4		L371-130	82035.7
	OXI-L371-130	77392.95		OXI-L371-130	32822.65		OXI-L371-130	24946.9		OXI-L371-130	25244.6		OXI-L371-130	81853.2
	CARB-L371-130	68468.45		CARB-L371-130	33791.95		CARB-L371-130	24543.4		CARB-L371-130	33022.9		CARB-L371-130	89782.5
	Ctrl-180	94163.85		Ctrl-180	83331.7		Ctrl-180	27619.9		Ctrl-180	11579.8		Ctrl-180	30150
	OXI-180	94284.85		OXI-180	93503.8		OXI-180	27350.9		OXI-180	12472.1		OXI-180	30459.6
	CARB-180	100577.75		CARB-180	93866.3		CARB-180	22880.6		CARB-180	11681.6		CARB-180	35850
	L371-180	107269.05		L371-180	91053.1		L371-180	31727.1		L371-180	12171		L371-180	38102
	OXI-L371-180	112938.15		OXI-L371-180	96133.65		OXI-L371-180	26009.5		OXI-L371-180	14082.4		OXI-L371-180	37618.3
	CARB-L371-180	110182		CARB-L371-180	88973.95		CARB-L371-180	24337.1		CARB-L371-180	13366.5		CARB-L371-180	37635.1
	M540 fluorescence intensity (GeoMean)
	R1			R2			R3			R4			R5
	Ctrl-0H	2095.5		Ctrl-0H	4911.25		Ctrl-0H	2684.25		Ctrl-0H	2564.1		Ctrl-0H	3586.8
	OXI-0H	2014.15		OXI-0H	4669.95		OXI-0H	3324.6		OXI-0H	2591.8		OXI-0H	2462.7
	CARB-0H	2290.6		CARB-0H	5740.7		CARB-0H	3919.3		CARB-0H	2800.5		CARB-0H	2929
	L371-0H	1970.65		L371-0H	6972.45		L371-0H	3588.3		L371-0H	2952.6		L371-0H	2806.6
	OXI-L371-0H	1946.75		OXI-L371-0H	6037.35		OXI-L371-0H	4433.4		OXI-L371-0H	3279.3		OXI-L371-0H	5737.1
	CARB-L371-0H	2668.05		CARB-L371-0H	6623.65		CARB-L371-0H	4034.65		CARB-L371-0H	4155.9		CARB-L371-0H	4228.7
	Ctrl-60	8158.8		Ctrl-60	13140.75		Ctrl-60	12069.55		Ctrl-60	2452		Ctrl-60	3534.4
	OXI-60	7513.15		OXI-60	12041.4		OXI-60	10824.25		OXI-60	2925.3		OXI-60	3203.9
	CARB-60	8053.45		CARB-60	13359.15		CARB-60	12200.95		CARB-60	2699.8		CARB-60	4400.2
	L371-60	8489.75		L371-60	12831.1		L371-60	11729.4		L371-60	2670.7		L371-60	3866.2
	OXI-L371-60	10137.8		OXI-L371-60	13227.8		OXI-L371-60	14066.3		OXI-L371-60	3023.9		OXI-L371-60	5186.3
	CARB-L371-60	10067.65		CARB-L371-60	13803.45		CARB-L371-60	14068.15		CARB-L371-60	2300.4		CARB-L371-60	4582.5
	Ctrl-120	10583.45		Ctrl-120	14821.35		Ctrl-120	14951.55		Ctrl-120	3521		Ctrl-120	4386
	OXI-120	11011.3		OXI-120	14916.95		OXI-120	15217.85		OXI-120	3699.7		OXI-120	3833.3
	CARB-120	10782.4		CARB-120	14323.9		CARB-120	15498.7		CARB-120	3138		CARB-120	5402.6
	L371-120	11253.05		L371-120	14011		L371-120	15315.05		L371-120	3853.3		L371-120	5135.4
	OXI-L371-120	11402.85		OXI-L371-120	14785.65		OXI-L371-120	15059.3		OXI-L371-120	3848.8		OXI-L371-120	5825
	CARB-L371-120	11542.95		CARB-L371-120	15058		CARB-L371-120	16639.8		CARB-L371-120	4452.7		CARB-L371-120	5807.6
	Ctrl-130	11627		Ctrl-130	15002.7		Ctrl-130	14783.1		Ctrl-130	5794.9		Ctrl-130	7608.6
	OXI-130	11015.6		OXI-130	14304.95		OXI-130	14865.8		OXI-130	6032.2		OXI-130	6565.6
	CARB-130	10710.7		CARB-130	13986.3		CARB-130	14546.9		CARB-130	6713.2		CARB-130	8106.1
	L371-130	10745.2		L371-130	13543.15		L371-130	13540.6		L371-130	6354		L371-130	7858.4
	OXI-L371-130	10698.65		OXI-L371-130	14298.8		OXI-L371-130	13982.9		OXI-L371-130	6202.1		OXI-L371-130	8181
	CARB-L371-130	11351.65		CARB-L371-130	13089.4		CARB-L371-130	14294		CARB-L371-130	5630.9		CARB-L371-130	7448.4
	Ctrl-180	11572.5		Ctrl-180	19038.05		Ctrl-180	15117.45		Ctrl-180	5707.8		Ctrl-180	6786.3
	OXI-180	11492.8		OXI-180	19075.2		OXI-180	15488.2		OXI-180	6533.9		OXI-180	5733.6
	CARB-180	10759.25		CARB-180	18741.25		CARB-180	15129		CARB-180	6570.6		CARB-180	7561.4
	L371-180	11092.85		L371-180	18751.75		L371-180	14457.4		L371-180	7012.2		L371-180	7707.4
	OXI-L371-180	11253.2		OXI-L371-180	18614.8		OXI-L371-180	14513.95		OXI-L371-180	6786.6		OXI-L371-180	8513.7
	CARB-L371-180	11741.35		CARB-L371-180	18350.95		CARB-L371-180	15349.1		CARB-L371-180	5857.3		CARB-L371-180	8592.7
	E+ fluorescence intensity (GeoMean)
	R1			R2			R3			R4			R5
	Ctrl-0H	68297.7		Ctrl-0H	91480.45		Ctrl-0H	84371.15		Ctrl-0H	26581		Ctrl-0H	10747.8
	OXI-0H	85159.2		OXI-0H	90187.8		OXI-0H	85088.25		OXI-0H	30765		OXI-0H	14089.8
	CARB-0H	72678.4		CARB-0H	96173.15		CARB-0H	86382.75		CARB-0H	27729.7		CARB-0H	13206.1
	L371-0H	66698.6		L371-0H	96547.9		L371-0H	86412.95		L371-0H	33371		L371-0H	16427.5
	OXI-L371-0H	58846.65		OXI-L371-0H	92272.35		OXI-L371-0H	87940.7		OXI-L371-0H	39475.1		OXI-L371-0H	18046.1
	CARB-L371-0H	80946.3		CARB-L371-0H	99141		CARB-L371-0H	90465.9		CARB-L371-0H	44509.8		CARB-L371-0H	23722.4
	Ctrl-60	103784.35		Ctrl-60	109278.25		Ctrl-60	112992.7		Ctrl-60	53564.7		Ctrl-60	23161.7
	OXI-60	108034.15		OXI-60	113031.25		OXI-60	116881.6		OXI-60	48262		OXI-60	22493.6
	CARB-60	106494.25		CARB-60	111845.7		CARB-60	116303.35		CARB-60	48991.6		CARB-60	21596.3
	L371-60	114592.7		L371-60	118336.1		L371-60	118892.85		L371-60	48919.3		L371-60	21729.8
	OXI-L371-60	118704.7		OXI-L371-60	115519.25		OXI-L371-60	122444.35		OXI-L371-60	50331.8		OXI-L371-60	21150.1
	CARB-L371-60	124330.65		CARB-L371-60	120821.25		CARB-L371-60	123513.3		CARB-L371-60	50544.5		CARB-L371-60	25655.2
	Ctrl-120	106694.5		Ctrl-120	123854.25		Ctrl-120	126860		Ctrl-120	65422		Ctrl-120	31283.4
	OXI-120	109478.5		OXI-120	127832.25		OXI-120	127364.05		OXI-120	63509.3		OXI-120	31045.7
	CARB-120	101530.5		CARB-120	126971.15		CARB-120	125580.1		CARB-120	62718.1		CARB-120	34199.9
	L371-120	110968.6		L371-120	128094.8		L371-120	131040.55		L371-120	66895.8		L371-120	33292.9
	OXI-L371-120	115989.4		OXI-L371-120	127263.55		OXI-L371-120	131285.35		OXI-L371-120	71373.4		OXI-L371-120	31557.1
	CARB-L371-120	101494.35		CARB-L371-120	128274.65		CARB-L371-120	132010.7		CARB-L371-120	69381		CARB-L371-120	33278.6
	Ctrl-130	137383.25		Ctrl-130	136466.95		Ctrl-130	137452.3		Ctrl-130	79337.5		Ctrl-130	39720
	OXI-130	131275.95		OXI-130	134921.5		OXI-130	137888.1		OXI-130	76402.7		OXI-130	39921
	CARB-130	135373.15		CARB-130	137006		CARB-130	141838		CARB-130	78397.3		CARB-130	40481.3
	L371-130	135356.85		L371-130	136376.9		L371-130	141466.95		L371-130	80392.4		L371-130	39708.4
	OXI-L371-130	136179.05		OXI-L371-130	136134.7		OXI-L371-130	146831.3		OXI-L371-130	82901.4		OXI-L371-130	39405.4
	CARB-L371-130	128497.95		CARB-L371-130	137520.95		CARB-L371-130	146699.35		CARB-L371-130	80111.5		CARB-L371-130	40872.2
	Ctrl-180	141590.3		Ctrl-180	164011.65		Ctrl-180	131310.8		Ctrl-180	68240.8		Ctrl-180	24380.9
	OXI-180	138801.95		OXI-180	161375.9		OXI-180	130022.05		OXI-180	73289.3		OXI-180	23680
	CARB-180	137673.85		CARB-180	162173.7		CARB-180	125396.7		CARB-180	77722.1		CARB-180	23406.7
	L371-180	140945.6		L371-180	164996.65		L371-180	132448.15		L371-180	79177.1		L371-180	24973.4
	OXI-L371-180	142345.25		OXI-L371-180	162899		OXI-L371-180	129732		OXI-L371-180	81176		OXI-L371-180	24117
	CARB-L371-180	143970.45		CARB-L371-180	164206.1		CARB-L371-180	134408.1		CARB-L371-180	80803.1		CARB-L371-180	27291.5
	DCF+ fluorescence intensity (GeoMean)
	R1			R2			R3			R4			R5
	Ctrl-0H	212024.55		Ctrl-0H	48864.05		Ctrl-0H	60636.05		Ctrl-0H	197810.7		Ctrl-0H	184217.6
	OXI-0H	236318.2		OXI-0H	47022.85		OXI-0H	63660.4		OXI-0H	181875.3		OXI-0H	207906.7
	CARB-0H	217370.5		CARB-0H	48802.1		CARB-0H	55539.35		CARB-0H	180057.5		CARB-0H	168544.3
	L371-0H	302397.5		L371-0H	48878.7		L371-0H	63458.45		L371-0H	176892		L371-0H	180502.7
	OXI-L371-0H	234597.7		OXI-L371-0H	49638.95		OXI-L371-0H	61731.1		OXI-L371-0H	244229.7		OXI-L371-0H	214266.8
	CARB-L371-0H	302329.25		CARB-L371-0H	47533.05		CARB-L371-0H	55523.65		CARB-L371-0H	231291.7		CARB-L371-0H	261563.1
	Ctrl-60	249664.25		Ctrl-60	45314.2		Ctrl-60	33864.9		Ctrl-60	188896.8		Ctrl-60	235092
	OXI-60	235933.05		OXI-60	44965.8		OXI-60	37890.95		OXI-60	199630.3		OXI-60	269692.8
	CARB-60	225852.55		CARB-60	49632		CARB-60	40655.8		CARB-60	191773.7		CARB-60	237299.4
	L371-60	255747.7		L371-60	45385.75		L371-60	36745.8		L371-60	143668.4		L371-60	302280.9
	OXI-L371-60	225515.4		OXI-L371-60	42898.55		OXI-L371-60	40176.1		OXI-L371-60	178347.6		OXI-L371-60	246669.3
	CARB-L371-60	238580.35		CARB-L371-60	40149.5		CARB-L371-60	39450.45		CARB-L371-60	157061.2		CARB-L371-60	214692.3
	Ctrl-120	145342.95		Ctrl-120	31780.8		Ctrl-120	43477		Ctrl-120	19096.6		Ctrl-120	273871.6
	OXI-120	151265.4		OXI-120	33235.25		OXI-120	41401.7		OXI-120	18264.1		OXI-120	282010.9
	CARB-120	152648.1		CARB-120	32760.45		CARB-120	41955.7		CARB-120	24636.1		CARB-120	279641.7
	L371-120	155243.45		L371-120	31515.85		L371-120	41444.85		L371-120	23637.3		L371-120	268811
	OXI-L371-120	146866		OXI-L371-120	32897.75		OXI-L371-120	42522.15		OXI-L371-120	19347.8		OXI-L371-120	355352.5
	CARB-L371-120	142281.7		CARB-L371-120	32926.65		CARB-L371-120	45147.85		CARB-L371-120	18621.9		CARB-L371-120	259651.8
	Ctrl-130	134022		Ctrl-130	33463.1		Ctrl-130	40223.2		Ctrl-130	15275.1		Ctrl-130	271491.4
	OXI-130	125703.05		OXI-130	36734.55		OXI-130	38308.85		OXI-130	15480.3		OXI-130	277730.5
	CARB-130	138281.85		CARB-130	36382.65		CARB-130	36920.1		CARB-130	15079.4		CARB-130	253522
	L371-130	136930.65		L371-130	40277.2		L371-130	41471		L371-130	14307.5		L371-130	262359.3
	OXI-L371-130	140164.95		OXI-L371-130	38714.15		OXI-L371-130	41204.5		OXI-L371-130	13420.1		OXI-L371-130	291987.2
	CARB-L371-130	127633.1		CARB-L371-130	40118.5		CARB-L371-130	39298.1		CARB-L371-130	16981.8		CARB-L371-130	255885.3
	Ctrl-180	172799.15		Ctrl-180	76825.25		Ctrl-180	41672.25		Ctrl-180	195896.2		Ctrl-180	267166
	OXI-180	172204.75		OXI-180	70468.15		OXI-180	51152.95		OXI-180	213614.2		OXI-180	306622.5
	CARB-180	183079.55		CARB-180	75634.95		CARB-180	45778.75		CARB-180	232079.4		CARB-180	262941.6
	L371-180	182676.2		L371-180	75761.9		L371-180	47677.65		L371-180	58518.4		L371-180	171638.2
	OXI-L371-180	177821.45		OXI-L371-180	72945.5		OXI-L371-180	48481.15		OXI-L371-180	61115.5		OXI-L371-180	210251.6
	CARB-L371-180	172998.5		CARB-L371-180	71390.25		CARB-L371-180	47402.25		CARB-L371-180	53458.8		CARB-L371-180	213751
